# Supplementary material for: Chlamydia trachomatis-containing vacuole serves as deubiquitination platform to stabilize Mcl-1 and to interfere with host defense
Source: eLife. 2017 Mar 28;6:e21465. doi: 10.7554/eLife.21465 (PMC5370187; doi:10.7554/eLife.21465)
Supplement: Figure 1—source data 1. — DOI: http://dx.doi.org/10.7554/eLife.21465.003 [file elife-21465-fig1-data1.xlsx]

## Sheet: Tabelle1
Figure 1 C: Quantification of ubiquitination level of Mcl-1
Values represent ubiquitin signal of precipitated Mcl-1
		Ubiquitin	Actin	backgr.	Actin	norm. faktor	norm. Ub	%			Ubiquitin	Mcl1	backgr.	Mcl1	norm. faktor	norm. Ub	%			Total Ub				mean	sd
uninf	Total ub	1569291	1372738	142594	1230144	1	1569291	100		ubiquit. Mcl1	937582	718924	130574	588350	1	937582	100			uninf	100	100	100	100	0
uninf TNFa		1789253	1529220	166839	1362381	0.902937	1.61558e+06	102.95			1094415	857601	122068	735533	0.799896	875418	93.3698			uninf TNFa	102.949	109.645	121.123	111.239	9.1913
Ctr WT		1503425	1561063	164003	1397060	0.880523	1.3238e+06	84.3566			901488	1822849	117813	1705036	0.345066	311073	33.1782			Ctr WT	84.3561	88.8509	123.86	99.0223	21.627
Ctr WT TNFa		1515984	1495488	160649	1334839	0.921567	1.39708e+06	89.0263			870709	1784977	134968	1650009	0.356574	310472	33.1141			Ctr WT TNFa	89.0257	90.2135	146.805	108.681	33.0214
		Ubiquitin	Actin	backgr.	Actin	norm. faktor	norm. Ub	%			Ubiquitin	Mcl1	backgr.	Mcl1	norm. faktor	norm. Ub	%			ubiquit. Mcl1								T-Test
uninf	Total ub	1735272	1333993	382440	951553	1	1735272	100		ubiquit. Mcl1	1392974	1331216	398839	932377	1	1392974	100			uninf	100	100	100	100	0		p=	0.0228265	uninf vs. Ctr WT
uninf TNFa		1722646	1269187	407651	861536	1.10448	1.90264e+06	109.645			1323147	1391032	395603	995429	0.936658	1.23934e+06	88.9706			uninf TNFa	93.3687	88.9705	119.577	100.639	16.5475		p=	0.0105325	uninf TNFa vs. Ctr WT TNFa
Ctr WT		1621366	1428309	427657	1000652	0.950933	1.54181e+06	88.8512			1106090	2323158	450165	1872993	0.497801	550612	39.5278			Ctr WT	33.1781	39.5281	61.2754	44.6605	14.735
Ctr WT TNFa		1588259	1367122	401718	965404	0.985653	1.56547e+06	90.2148			1092102	1971809	409427	1562382	0.596766	651730	46.7869			Ctr WT TNFa	33.1138	46.7872	63.4435	47.7815	15.1893
		Ubiquitin	Actin	backgr.	Actin	norm. faktor	norm. Ub	%			Ubiquitin	Mcl1	backgr.	Mcl1	norm. faktor	norm. Ub	%
uninf	Total ub	1935852	4172114	461346	3710768	1	1935852	100		ubiquit. Mcl1	1617659	2020674	458423	1562251	1	1617659	100
uninf TNFa		2273909	1661067	439331	1221736	3.03729	6.90652e+06	356.769			1975192	2060728	465478	1595250	0.979314	1.93433e+06	119.576
Ctr WT		2173029	1584568	442835	1141733	3.25012	7.0626e+06	364.832			1130776	2289442	507255	1782187	0.876592	991229	61.2755
Ctr WT TNFa		2434003	1521787	442819	1078968	3.43918	8.37098e+06	432.418			1042101	2087641	950133	1137508	1.3734	1.43122e+06	88.4747
