# Supplementary material for: Chlamydia trachomatis-containing vacuole serves as deubiquitination platform to stabilize Mcl-1 and to interfere with host defense
Source: eLife. 2017 Mar 28;6:e21465. doi: 10.7554/eLife.21465 (PMC5370187; doi:10.7554/eLife.21465)
Supplement: Figure 1—figure supplement 1—source data 1. — DOI: http://dx.doi.org/10.7554/eLife.21465.005 [file elife-21465-fig1-figsupp1-data1.xlsx]

## Sheet: Tabelle1
Figure 1 Figure Supplement 1B
Values represent relative Mcl-1 level
		Repl. 1	Repl. 2	Repl. 3	mean	standard dev.	p=	0.00303051	T-test	uninf DMSO vs. Ctr WT DMSO
DMSO 30	uninf	100	100	100	100	0	p=	0.00978509	T-test	uninf UO126 [15 µM] vs. Ctr WT UO126 [15 µM]
DMSO 30	Ctr	139.246	131.041	122.543	130.943	8.35169	p=	0.169791	T-test	uninf UO126 [30 µM] vs. Ctr WT UO126 [30 µM]
UO126 [15 µM]	uninf	103.301	84.3298	79.0399	88.8902	12.7572
UO126 [30 µM]	uninf	109.02	79.3366	89.5782	92.645	15.0775
UO126 [15 µM]	Ctr	130.583	128.255	119.826	126.221	5.65965
UO126 [30 µM]	Ctr	105.436	117.902	103.697	109.012	7.74815
