# Supplementary material for: Chlamydia trachomatis-containing vacuole serves as deubiquitination platform to stabilize Mcl-1 and to interfere with host defense
Source: eLife. 2017 Mar 28;6:e21465. doi: 10.7554/eLife.21465 (PMC5370187; doi:10.7554/eLife.21465)
Supplement: Figure 2—figure supplement 1—source data 1. — DOI: http://dx.doi.org/10.7554/eLife.21465.009 [file elife-21465-fig2-figsupp1-data1.xlsx]

## Sheet: Tabelle1
Figure 2 Figure Supplement 1A
Values represent relative enzymatic activity measures by Ub-AMC hydrolysis
	Repl. 1	Repl. 2	mean	standard dev.
no enzyme	3.49345	9.63855	6.566	4.34525
Cdu1 (1-401)	146.798	253.012	199.905	75.1049
Cdu1 (65-401)	100	100	100	0
Cdu1 (125-401)	109.607	231.325	170.466	86.0678
Cdu1 (155-401)	112.664	286.747	199.705	123.095
Cdu1 (65-401)+NEM	0	10.8434	5.42169	7.66742
Cdu1 (125-401)+NEM	6.11354	12.0482	9.08086	4.19644
Cdu1 (155-401) +NEM	2.18341	3.61446	2.89893	1.01191
