# Supplementary material for: Chlamydia trachomatis-containing vacuole serves as deubiquitination platform to stabilize Mcl-1 and to interfere with host defense
Source: eLife. 2017 Mar 28;6:e21465. doi: 10.7554/eLife.21465 (PMC5370187; doi:10.7554/eLife.21465)
Supplement: Figure 3—figure supplement 2—source data 1. — DOI: http://dx.doi.org/10.7554/eLife.21465.013 [file elife-21465-fig3-figsupp2-data1.xlsx]

## Sheet: Tabelle1
Figure 3 Figure supplement 2 B
Values represent relative infectivity calculated from bacterial load
	Repl. 1	Repl. 2	Repl. 3	mean	standard dev.
Ctr WT	100	100	100	100	0
Ctr Cdu1-FLAG	103.893	94.561	105.403	101.286	5.87251
Figure 3 Figure supplement 2 C
Values represent relative Mcl-1 level
	Repl. 1	Repl. 2	Repl. 3	mean	standard dev.
uninfected	100	100	100	100	0	p=	0.00960769	T-Test uninf. vs. Ctr WT
Ctr WT	134.303	134.303	145.576	138.06	6.50865	p=	0.00602906	T-Test uninf. vs. Ctr Cdu1-FLAG
Ctr Cdu1-FLAG	157.793	150.553	144.072	150.806	6.86387
Figure 3 Figure supplement 2 D
Values represent relative amount of viable cells analysed by PARP cleavage
		Repl. 1	Repl. 2	Repl. 3	mean	standard dev.
uninf	-	100	100	100	100	0		p=	0.0420411	t-Test uninf TNFα vs. Ctr TNFα
uninf	TNFα	61.3115	75.0443	77.6181	71.3246	8.76661		p=	0.059028	t-Test uninf TNFα vs. Ctr Cdu1-FLAG TNFα
Ctr WT	-	99.4825	98.5034	114.372	104.119	8.89238
Ctr WT	TNFα	91.513	89.5232	108.273	96.4365	10.2991
Ctr Cdu1-FLAG	-	92.958	119.608	114.781	109.116	14.1996
Ctr Cdu1-FLAG	TNFα	101.1	90.8608	103.862	98.6076	6.84956
