# Supplementary material for: Chlamydia trachomatis-containing vacuole serves as deubiquitination platform to stabilize Mcl-1 and to interfere with host defense
Source: eLife. 2017 Mar 28;6:e21465. doi: 10.7554/eLife.21465 (PMC5370187; doi:10.7554/eLife.21465)
Supplement: Figure 5—source data 1. — DOI: http://dx.doi.org/10.7554/eLife.21465.019 [file elife-21465-fig5-data1.xlsx]

## Sheet: Tabelle1
Figure 5 B: Mcl-1 stabilization in ChlaDUB1-expressing HEK 293T cells
Values represent relative Mcl-1 level
		Mcl1	Mcl1 -back	Actin	Actin -back	norm. Faktor	norm. Mcl1	% Mcl1						MW	Stabw.
	empty	3235626	730858	3525257	1313160	1	730858	100		empty	100	100	100	100	0	p=	0.0418978	empty vs. Cdu1
		2504768		2212097						Cdu1	296.187	191.254	285.292	257.578	57.6955	p=	0.794615	empty vs. Cdu1(C345A)
	Cdu1	5150467	2638695	3790803	1600692	0.82037	2.16471e+06	296.187		Cdu1(C345A)	159.619	86.9155	76.7063	107.747	45.2117	p=	0.0397917	Cdu1 vs. Cdu1(C345A)
		2511772		2190111
	Cdu1(C345A)	3789058	1306587	3654597	1470747	0.892852	1.16659e+06	159.619
		2482471		2183850
		Mcl1	Mcl1 -back	Actin	Actin -back	norm. Faktor	norm. Mcl1	% Mcl1
	empty	3351228	860462	4015026	1865395	1	860462	100
		2490766		2149631
	Cdu1	3788375	1281404	3624723	1452492	1.28427	1.64567e+06	191.254
		2506971		2172231
	Cdu1(C345A)	2976228	465905	3326151	1162089	1.60521	747875	86.9155
		2510323		2164062
		Mcl1	Mcl1 -back	Actin	Actin -back	norm. Faktor	norm. Mcl1	% Mcl1
	empty	2841122	156178	11315288	7964300	1	156178	100
		2684944		3350988
	Cdu1	3094059	410242	10675227	7332946	1.0861	445563	285.292
		2683817		3342281
	Cdu1(C345A)	2800130	115307	11002040	7665710	1.03895	119798	76.7063
		2684823		3336330
