# Supplementary material for: Chlamydia trachomatis-containing vacuole serves as deubiquitination platform to stabilize Mcl-1 and to interfere with host defense
Source: eLife. 2017 Mar 28;6:e21465. doi: 10.7554/eLife.21465 (PMC5370187; doi:10.7554/eLife.21465)
Supplement: Figure 6—source data 1. — DOI: http://dx.doi.org/10.7554/eLife.21465.022 [file elife-21465-fig6-data1.xlsx]

## Sheet: Tabelle1
Source data to Figure 6 D: Mcl-1 stabilization in Hela infected with Ctr WT vs. Ctr Tn-cdu1
	Mcl-1	Mcl-1-back	Actin	Actin-back	norm. factor	norm. Mcl1	% Mcl1							mean	sd
uninf	2678878	601196	3727895	1379033	1	601196	100			uninf	100	100	100	100	0
	2077682		2348862							Ctr WT 24hpi	186.151	184.759	163.648	178.186	12.6093
Ctr WT 24hpi	3067225	984872	3569409	1213594	1.13632	1.11913e+06	186.151			Ctr WT 30 hpi	210.069	179.329	189.154	192.851	15.6998
	2082353		2355815							Ctr Tn-cdu1 24 hpi	121.635	136.584	120.296	126.172	9.04182
Ctr WT 30 hpi	3379393	1297209	3779204	1416469	0.973571	1.26292e+06	210.069			Ctr Tn-cdu1 30 hpi	95.9425	116.013	141.095	117.684	22.6225
	2082184		2362735
Ctr Tn-cdu1 24 hpi	2896304	806854	3875502	1521576	0.906319	731267	121.635
	2089450		2353926								T-test
Ctr Tn-cdu1 30 hpi	2835547	760963	4180064	1819329	0.75799	576802	95.9425				p=	0.00855853	uninf vs. WT 24h
	2074584		2360735								p=	0.0375583	uninf vs. Tn 24h
											p=	0.0148215	WT 24 vs. Tn 24h
	Mcl-1	Mcl-1-back	Actin	Actin-back	norm. factor	norm. Mcl1	% Mcl1				p=	0.00939597	uninf vs. WT 30h
uninf	3321941	690112	9452946	4324193	1	690112	100				p=	0.308461	uninf vs. Tn 30h
	2631829		5128753								p=	0.0639011	WT 30hvs. Tn 30h
Ctr WT 24hpi	3657618	1070141	8862158	3629284	1.19147	1.27504e+06	184.759
	2587477		5232874
Ctr WT 30 hpi	3698197	1106291	9089691	3865488	1.11867	1.23757e+06	179.329
	2591906		5224203
Ctr Tn-cdu1 24 hpi	3331036	734960	8561088	3371711	1.28249	942580	136.584
	2596076		5189377
Ctr Tn-cdu1 30 hpi	3463702	861928	9838190	4655304	0.928874	800623	116.013
	2601774		5182886
	Mcl-1	Mcl-1-back	Actin	Actin-back	norm. factor	norm. Mcl1	% Mcl1
uninf	2768272	528696	3092918	1292072	1	528696	100
	2239576		1800846
Ctr WT 24hpi	3044919	812730	3016181	1213712	1.06456	865202	163.648
	2232189		1802469
Ctr WT 30 hpi	3107364	880776	2939123	1137971	1.13542	1.00005e+06	189.154
	2226588		1801152
Ctr Tn-cdu1 24 hpi	2791632	649208	3119796	1318902	0.979657	636001	120.296
	2142424		1800894
Ctr Tn-cdu1 30 hpi	2751942	634648	2899177	1099265	1.1754	745963	141.095
	2117294		1799912
Source data to figure 6F: Mcl-1-ringed Inclusion in Ctr WT vs. Tn-cdu1
Total Cells	Ctr WT Inclusions	Mcl-1-ringed inclusions		% Ctr-WT-infected	% Mcl-1-ringed Ctr WT inclusions				Total Cells	Ctr Tn-cdu1 Inclusions	Mcl-1-ringed inclusions		% Ctr-Tn-cdu1-infected	% Mcl-1-ringed Ctr Tn-cdu1 inclusions
92	79	38		85.8696	48.1013				52	36	22		69.2308	61.1111
118	80	28		67.7966	35				56	39	27		69.6429	69.2308
77	39	36		50.6494	92.3077				86	57	38		66.2791	66.6667
56	45	15		80.3571	33.3333				74	62	27		83.7838	43.5484
81	26	17		32.0988	65.3846				85	62	33		72.9412	53.2258
95	51	41		53.6842	80.3922				174	103	26		59.1954	25.2427
104	101	29		97.1154	28.7129				75	44	14		58.6667	31.8182
67	36	27		53.7313	75				67	43	20		64.1791	46.5116
94	48	43		51.0638	89.5833				77	39	10		50.6494	25.641
54	53	12		98.1481	22.6415				45	31	13		68.8889	41.9355
100	38	31		38	81.5789				73	39	20		53.4247	51.2821
82	49	45		59.7561	91.8367				79	25	9		31.6456	36
99	72	24		72.7273	33.3333				72	39	14		54.1667	35.8974
46	39	32		84.7826	82.0513				31	28	14		90.3226	50
95	83	16		87.3684	19.2771				34	24	6		70.5882	25
106	49	40		46.2264	81.6327				65	27	13		41.5385	48.1481
131	59	28		45.0382	47.4576				47	36	10		76.5957	27.7778
50	23	15		46	65.2174				60	36	13		60	36.1111
30	26	13		86.6667	50				73	42	17		57.5342	40.4762
70	45	34		64.2857	75.5556				52	36	13		69.2308	36.1111
72	39	33		54.1667	84.6154				76	31	21		40.7895	67.7419
67	35	31		52.2388	88.5714				111	70	26		63.0631	37.1429
71	43	34		60.5634	79.0698				86	53	23		61.6279	43.3962
68	34	32		50	94.1176				92	55	24		59.7826	43.6364
66	33	27		50	81.8182				86	36	19		41.8605	52.7778
62	29	24		46.7742	82.7586				48	26	15		54.1667	57.6923
63	31	30		49.2063	96.7742				102	47	24		46.0784	51.0638
73	42	41		57.5342	97.619				95	45	24		47.3684	53.3333
74	57	35		77.027	61.4035				98	46	25.5		46.9388	55.4348
79	40	27		50.6329	67.5				103	47	26.49		45.6311	56.3617
70	37	30		52.8571	81.0811				100	45	27		45	60
122	54	32		44.2623	59.2593				107.9	46	28.5		42.6321	61.9565
	Unpaired t test
	P value	2.88363e-05
	P value summary	***
	Significantly different? (P < 0.05)	Yes
	One- or two-tailed P value?	Two-tailed
	t, df	t=4.516 df=62
	How big is the difference?
	Mean ± SEM of WT	67.91 ± 4.138, n=32
	Mean ± SEM of Tn-cdu1	46.63 ± 2.251, n=32
	Difference between means	-21.27 ± 4.710
	95% confidence interval	-30.69 to -11.86
	R squared	0.2475
Source data to figure 6G: Mcl-1 ring intensity with respect to area of rings
Mcl-1 ring intensity
Ctr WT	Ctr Tn-cdu1	n=3	Table Analyzed	Wt and Tn intensity
53.767	45.368
81.4272	64.0236		Column A	WT
45.4966	67.7144		vs.	vs.
45.4535	56.0719		Column B	Tn-cdu1
31.5015	71.8894
61.1861	56.4321		Kolmogorov-Smirnov test
49.5566	45.0172		P value	0.0032
51.2002	44.1278		Exact or approximate P value?	Approximate
111.67	58.2605		P value summary	**
54.9477	55.9897		Significantly different? (P < 0.05)	Yes
42.46	67.8571		Kolmogorov-Smirnov D	0.1863
112.958	102.864
78.7283	58.9472
58.1673	90.7544		Table Analyzed	Wt and Tn intensity
51.7686	73.4667
81.5933	106.9		Column B	Tn Cdu1
61.3787	49.8845		vs.	vs.
106.175	41.2165		Column A	wT
74.1974	45.6184
38.0756	73.5203		Mann Whitney test
146.441	72.5962		P value	0.0007
69.6492	45.0366		Exact or approximate P value?	Approximate
81.7292	89.7974		P value summary	***
57.1103	54.077		Significantly different? (P < 0.05)	Yes
47.5469	60.068		One- or two-tailed P value?	Two-tailed
48.1944	44.2032		Sum of ranks in column A,B	40917 , 28834
123.77	46.8786		Mann-Whitney U	13783
52.2039	57.7662
43.516	41.4082		Difference between medians
50.9415	39.7675		Median of column A	45.48, n=200
32.6891	29.8429		Median of column B	38.94, n=173
40.8086	49.2566		Difference: Actual	-6.534
38.2437	45.5143		Difference: Hodges-Lehmann	-6.218
39.1132	41.7176
63.3158	38.3683
67.4364	37.7024
38.1732	30.0019
161.877	40.418
60.2493	66.3341
52.4952	35.4731
31.5406	28.7965
49.0728	37.1359
76.2172	34.3355
126.504	59.0338
48.3208	47.2361
33.9259	61.1921
46.8102	42.4306
47.5105	50.0554
66.7244	56.8038
53.767	40.6103
81.4272	60.8664
45.4966	77.2958
45.4535	69.4077
31.5015	67.6531
61.1861	68.8489
49.5566	46.3666
51.2002	57.4481
137.092	64.7446
43.5478	54.7646
45.547	37.4421
29.4605	39.9975
39.7465	18.4535
41.4759	23.8547
36.0709	39.9373
31.7925	18.9024
21.7708	25.573
51.3124	25.5754
31.3782	26.1254
129.173	21.3713
101.76	19.5137
49.8623	29.734
24.598	23.9903
27.0996	27.6803
38.832	35.9168
28.4308	22.4719
19.6353	37.4039
114.874	33.0913
119.781	39.5416
117.458	24.5755
30.0383	30.8858
108.406	29.3135
128.406	38.9409
107.907	29.8592
128.156	37.5841
132.092	51.7522
128.37	35.422
106.559	32.7429
114.223	22.4351
49.7682	22.8053
134.985	24.2417
127.417	19.7402
127.614	39.4087
126.985	41.3434
134.195	26.0817
136.842	36.6734
92.005	25.1181
90.6569	30.9565
82.873	30.9565
96.9111	40.3776
92.9577	42.5781
96.6353	42.8899
97.3915	30.9621
92.6631	32.3277
90.914	38.4983
79.8638	25.0145
74.7164	24.068
71.2542	26.8109
30.2889	28.121
28.7393	32.0239
32.9601	32.0239
46.7148	45.4788
39.5769	19.7442
39.8573	19.7442
48.4085	34.976
37.9112	19.3651
32.0575	26.9099
42.2568	27.5494
31.8878	25.1851
43.8085	60.9017
28.4812	27.2263
40.0434	27.6621
23.5711	22.1597
39.3126	32.3039
28.9853	19.3365
28.2424	29.3079
38.1429	25.2452
19.2268	68.0926
22.1575	34.4968
31.6769	34.4968
31.3704	30.5389
26.6568	37.7837
39.176	17.2114
64.794	33.3615
46.2497	31.4433
25.316	39.7056
32.5662	18.1075
37.1389	31.5558
34.8495	21.5392
49.9538	28.7445
34.6256	48.5889
49.0686	25.3953
24.3666	42.3352
52.615	71.1998
43.7982	33.1496
35.6203	62.314
26.2513	61.6449
26.2243	45.2846
27.1671	51.6222
31.9324	41.4822
55.1027	40.0443
56.4313	42.1537
43.6219	44.468
28.8242	29.6254
54.6834	45.897
61.1212	44.1815
40.5201	41.0065
45.1175	31.2576
56.1187	65.9389
25.8137	29.9947
37.1811	32.6947
31.2638	26.912
52.5986	51.6072
32.0514	31.6746
35.2895	52.0622
43.5668	37.7117
43.4216	47.8858
52.208	26.5386
46.2176	35.7297
37.1244	52.378
30.8378	44.137
33.664	35.4318
44.6623	58.8523
48.3487	71.1232
73.0996
64.0015
66.0074
42.3567
50.8822
32.4425
42.7131
90.5994
40.3123
46.6543
46.0389
31.5752
31.9201
21.4119
27.8697
14.7165
20.3681
21.0544
21.7229
25.3592
22.8466
31.1889
24.5409
25.5374
23.4792
25.6577
25.8174
