# Supplementary material for: Chlamydia trachomatis-containing vacuole serves as deubiquitination platform to stabilize Mcl-1 and to interfere with host defense
Source: eLife. 2017 Mar 28;6:e21465. doi: 10.7554/eLife.21465 (PMC5370187; doi:10.7554/eLife.21465)
Supplement: Figure 6—figure supplement 2—source data 1. — DOI: http://dx.doi.org/10.7554/eLife.21465.025 [file elife-21465-fig6-figsupp2-data1.xlsx]

## Sheet: Tabelle1
Source data to Figure 6-figure supplement 2C: Mcl-1 ring intensity with respect to area of rings in HeLa cells infected with Ctr pTet-Cdu1 -/+ AHT
Mcl-1 ring intensity
pTET Cdu1 - AHT	pTET Cdu1 + AHT	n=2	Table Analyzed	pTET Cdu1 Intensity of Rings
45.1787	82.1433
31.5955	111.055		Column A	pTET Cdu1 - AHT
85.1951	64.3831		vs.	vs.
40.263	78.1655		Column B	pTET Cdu1 + AHT
48.5724	70.0722
38.4561	71.2258		Kolmogorov-Smirnov test
37.6579	73.546		P value	< 0.0001
79.9426	72.4601		Exact or approximate P value?	Approximate
89.1683	57.3954		P value summary	***
78.0549	97.0595		Significantly different? (P < 0.05)	Yes
54.5324	59.3815		Kolmogorov-Smirnov D	0.2744
58.8201	58.7632
45.2902	48.2337		Table Analyzed	pTET Cdu1 Intensity of Rings
60.21	61.7961
26.112	75.7676		Column B	pTET Cdu1 + AHT
36.5649	62.6694		vs.	vs.
58.6657	38.1305		Column A	pTET Cdu1 - AHT
40.6488	60.0232
33.1632	51.7844		Mann Whitney test
73.9185	77.6402		P value	< 0.0001
60.6066	68.9038		Exact or approximate P value?	Approximate
59.8583	52.2878		P value summary	***
49.9256	64.3687		Significantly different? (P < 0.05)	Yes
126.407	52.7518		One- or two-tailed P value?	Two-tailed
72.5799	39.7529		Sum of ranks in column A,B	21279 , 28491
71.9068	31.2174		Mann-Whitney U	8876
78.6949	49.5809
122.323	71.4551		Difference between medians
87.8078	44.2593		Median of column A	51.59, n=157
48.5645	43.8721		Median of column B	61.69, n=158
55.151	71.4274		Difference: Actual	10.1
29.2619	31.1772		Difference: Hodges-Lehmann	9.436
41.5674	43.9446
37.515	43.1607
37.8835	32.5818
47.7529	54.1204
27.0188	34.7455
32.4347	36.0261
54.4296	55.4043
42.9538	42.0117
74.0865	44.7676
31.6267	46.2312
38.3957	49.8472
89.6644	45.1696
35.4124	47.6747
50.657	51.7574
45.8875	141.393
38.3617	120.136
41.8513	123.695
46.9358	95.0506
40.3217	61.5763
31.8106	57.5162
27.0084	78.2555
62.7437	93.9961
30.7304	80.6329
65.0256	63.6069
47.9032	62.5703
39.7728	50.0397
34.9338	50.3212
38.7925	53.3269
46.6328	60.0925
58.8453	60.0925
49.5979	47.0344
39.3852	64.8179
60.9479	74.706
65.5932	60.8596
46.5728	73.3905
39.0443	49.5649
38.5447	64.6268
31.2876	60.6018
31.6675	49.1503
25.3732	80.5354
25.6695	83.6903
36.1165	36.4267
38.999	91.5488
35.2666	60.6212
32.3603	66.7623
39.3461	41.4079
49.0266	57.1177
51.0824	45.0522
39.138	51.5061
52.7295	74.6974
68.2984	51.8209
42.5555	52.2395
69.0888	47.8226
32.9409	65.7651
70.9578	72.0784
58.3608	78.8844
54.2929	70.8131
47.2903	76.3473
59.3155	67.7375
63.5514	77.7733
59.6944	58.8005
52.581	89.5151
67.6506	96.5199
94.6293	106.085
86.2645	73.3385
50.4802	102.334
66.5269	83.2097
87.0649	55.3333
73.7736	49.1169
65.6129	62.5012
45.4239	59.1081
67.8207	60.1677
77.2095	90.0277
68.9685	55.8576
82.8819	44.5869
53.2263	44.5869
38.6791	55.4966
53.3274	79.6799
64.1334	63.6224
52.8311	52.646
51.4736	71.2517
94.5828	62.7933
57.4821	50.2907
65.3435	65.4389
78.5004	85.2744
77.5685	66.0289
53.3037	68.9776
59.8038	57.2322
83.8677	57.2322
102.961	64.2889
78.9836	52.0982
78.9836	61.2063
84.7077	65.3398
82.8286	72.6639
64.9042	103.383
111.49	109.765
49.6219	64.6501
59.9311	71.6999
53.8377	62.6377
39.0005	69.3696
38.2904	54.1252
53.5009	53.1143
87.2795	53.8982
58.8781	64.2833
36.7182	80.2375
24.4526	77.7194
51.5908	55.6158
70.4689	59.3839
85.5822	48.3131
31.712	62.4823
71.094	73.7996
48.6516	46.6221
44.9481	64.8657
68.1659	47.8424
55.7902	52.9839
43.6866	54.3487
75.3726	75.976
57.7689	72.2048
40.8937	83.1517
39.1731	65.2736
48.0941	48.5655
40.7471	32.2793
41.2397	82.596
42.1833	62.3872
36.4671	54.4293
	54.4293
