# Supplementary material for: Chlamydia trachomatis-containing vacuole serves as deubiquitination platform to stabilize Mcl-1 and to interfere with host defense
Source: eLife. 2017 Mar 28;6:e21465. doi: 10.7554/eLife.21465 (PMC5370187; doi:10.7554/eLife.21465)
Supplement: Figure 7—source data 1. — DOI: http://dx.doi.org/10.7554/eLife.21465.027 [file elife-21465-fig7-data1.xlsx]

## Sheet: Tabelle1
Source data to Figure 7
Figure 7 C: SIM analysis of Ubiquitin/Mcl-1 co-localisation
Repl. 1			Rep. 2			Repl. 3			Repl. 4			Repl. 5			p=	4.05539e-09	T-test Ctr WT vs. Ctr Tn-cdu1
Ctr WT	Ctr Tn-Cdu1		Ctr WT	Ctr Tn-Cdu1		Ctr WT	Ctr Tn-Cdu1		Ctr WT	Ctr Tn-Cdu1		Ctr WT	Ctr Tn-Cdu1
-0.8	0.43		0.01	0.38		-0.8	0.02		-0.06	0.046		-0.02	0.001
0.09	0.04		0.01	0.271		-0.01	0.01		-0.02	0.222		-0.001	0.02
-0.01	0.15		-0.001	0.09		-0.02	0.8		-0.7	0.0735		-0.022	0.08
0.5	0.04		0.05	0.08		0.02	0.3		-0.01	0.343		-0.013	0.4
-0.05	0.03		0.02	0.12		-0.01	0.3		-0.07	0.072		-0.005	0.9
0.06	0.07		-0.09	0.03		-0.004	0.5		-0.013	0.426		-0.012	0.2
0.05	0.09		-0.0015	0.03		-0.014	0.3		-0.09	0.044		-0.01	0.07
0.05	0.06		0.005	0.1		-0.002	0.02		-0.02	0.61		-0.005	0.085
0.01	0.1		0.004	0.07		-1.6	0.03		-0.04	0.071		-0.001	0.39
0.07	0.05		0.02	0.43		-0.03	0.1		-0.06	0.981		-0.007	0.09
Figure 7 D: PARP-ratio to quatify apoptotic cells in TNFα apoptosis assay
Values represent ratio of cleaved PARP/PARP
	TNFa	PARP	background	PARP-back	cPARP	background	cPARP-back	ratio cPARP/PARP				TNFa					MW	Stabw.
uninf	-	2867373	1914659	952714	2033413	1907994	125419	0.131644			uninf	-	0.131644	0.101677	0.178383	0.106856	0.12964	0.0350285
	+	2909787	1935725	974062	2312606	1935916	376690	0.386721				+	0.386721	0.281978	0.424949	0.460917	0.388641	0.0772931
WTS	-	3089197	1934707	1154490	2068742	1922147	146595	0.126978			WTS	-	0.126978	0.0819203	0.0983012	0.118454	0.106413	0.0202781
	+	2819577	1928631	890946	2109324	1908517	200807	0.225386				+	0.225386	0.216144	0.187977	0.262827	0.223084	0.0309059
Tn	-	2971579	1944471	1027108	2054592	1929990	124602	0.121313			Tn	-	0.121313	0.0998254	0.0856293	0.0793946	0.0965407	0.0185968
	+	2770407	1946431	823976	2119060	1947650	171410	0.208028				+	0.208028	0.154097	0.167839	0.187896	0.179465	0.0235627
												Ttest
	TNFa	PARP	background	PARP-back	cPARP	background	cPARP-back	ratio cPARP/PARP				p=	0.0202841	uninf TNFa vs. WT TNFa
uninf	-	3914195	2589308	1324887	2707929	2573219	134710	0.101677				p=	0.00867546	uninf TNFa vs. Tn TNFa
	+	3790606	2580598	1210008	2923006	2581810	341196	0.281978				p=	0.0583277	WT TNFa vs. Tn TNFa
WTS	-	3769784	2581666	1188118	2661916	2564585	97331	0.0819203
	+	3635508	2567588	1067920	2785920	2555096	230824	0.216144
Tn	-	3557320	2547627	1009693	2647320	2546527	100793	0.0998254
	+	3749015	2577068	1171947	2734228	2553634	180594	0.154097
	TNFa	PARP	background	PARP-back	cPARP	background	cPARP-back	ratio cPARP/PARP
uninf	-	3964886	2567404	1397482	2835920	2586633	249287	0.178383
	+	3403325	2563654	839671	2958063	2601246	356817	0.424949
WTS	-	3844284	2584564	1259720	2710911	2587079	123832	0.0983012
	+	3834158	2588362	1245796	2826560	2592379	234181	0.187977
Tn	-	3833027	2598227	1234800	2697986	2592251	105735	0.0856293
	+	3964107	2605783	1358324	2828511	2600531	227980	0.167839
	TNFa	PARP	background	PARP-back	cPARP	background	cPARP-back	ratio cPARP/PARP
uninf	-	2918079	1932730	985349	2005121	1899831	105290	0.106856
	+	2362576	1928758	433818	2104477	1904523	199954	0.460917
WTS	-	2706124	1921483	784641	2015075	1922131	92944	0.118454
	+	2528550	1899666	628884	2089925	1924637	165288	0.262827
Tn	-	2412912	1916052	496860	1951490	1912042	39448	0.0793946
	+	2319707	1903291	416416	1983211	1904968	78243	0.187896
Figure 7 E: Infectivity assay with IFNγ treatment
Values represent relative bacterial load
															mean	sd
	HSP60	HSP60-back	% HSP60			HSP60	HSP60-back	% HSP60			WT prim	100	100	100	100	0
WT prim	4073611	1124190	100		Tn prim	4354558	1340430	100			WT IFN5 prim	103.088	114.934	107.564	108.529	5.98181
	2949421					3014128					WT prog	100	100	100	100	0
WT IFN5 prim	4110679	1158905	103.088		Tn IFN5 prim	4401483	1388126	103.558			WT IFN5 prog	120.298	93.796	71.8133	95.3026	24.2776
	2951774					3013357
WT prog	3221701	243586	100		Tn prog	3288991	309523	100			Tn prim	100	100	100	100	0
	2978115					2979468					Tn IFN5 prim	103.558	105.418	93.2881	100.755	6.53283
WT IFN5 prog	3280596	293030	120.298		Tn IFN5 prog	3154889	203291	65.6788			Tn prog	100	100	100	100	0
	2987566					2951598					Tn IFN5 prog	65.6788	44.9574	40.3246	50.3203	13.5011
	HSP60	HSP60-back	% HSP60			HSP60	HSP60-back	% HSP60
WT prim	3885291	931964	100		Tn prim	3508205	535472	100
	2953327					2972733
WT IFN5 prim	3992718	1071147	114.934		Tn IFN5 prim	3515776	564483	105.418			p=	0.0230506	T-test progeny IFN 5ng/ml WT vs. Tn-cdu1
	2921571					2951293
WT prog	3144207	228483	100		Tn prog	3043088	91173	100
	2915724					2951915
WT IFN5 prog	3141462	214308	93.796		Tn IFN5 prog	2955301	40989	44.9574
	2927154					2914312
	HSP60	HSP60-back	% HSP60			HSP60	HSP60-back	% HSP60
WT prim	1966486	463367	100		Tn prim	1966728	462131	100
	1503119					1504597
WT IFN5 prim	2003037	498417	107.564		Tn IFN5 prim	1935541	431113	93.2881
	1504620					1504428
WT prog	1846763	342906	100		Tn prog	1923457	420696	100
	1503857					1502761
WT IFN5 prog	1750420	246252	71.8133		Tn IFN5 prog	1672632	169644	40.3246
	1504168					1502988
